# Supplementary material for: Laser-Induced Graphene on Novel Crosslinked Poly(dimethylsiloxane)/Triton X-100 Composites for Improving Mechanical, Electrical and Hydrophobic Properties
Source: Polymers (Basel). 2024 Nov 13;16(22):3157. doi: 10.3390/polym16223157 (PMC11598474; doi:10.3390/polym16223157)
Supplement: Supplementary file 1 [file polymers-16-03157-s001.zip]

Archive with 1 entries (1 files):
- polymers-3307663-supplementary.pdf
